# Supplementary material for: Embryonic tissue differentiation is characterized by transitions in cell cycle dynamic-associated core promoter regulation
Source: Nucleic Acids Res. 2020 Jul 3;48(15):8374–92. doi: 10.1093/nar/gkaa563 (PMC7470974; doi:10.1093/nar/gkaa563)
Supplement: gkaa563_Supplemental_Files [file gkaa563_supplemental_files.zip]

Archive with 5 entries (5 files):
- Wragg et al., Supplementary figures and tables.pdf
- Wragg et al., Supplementary movie 1.mov
- Wragg et al., Supplementary movie 2.mov
- Wragg et al., Supplementary movie 3.mov
- Wragg et al., Supplementary movie legends.docx
